# Supplementary material for: Desalination Characteristics of Cellulose Acetate FO Membrane Incorporated with ZIF-8 Nanoparticles
Source: Membranes (Basel). 2022 Jan 21;12(2):122. doi: 10.3390/membranes12020122 (PMC8877917; doi:10.3390/membranes12020122)
Supplement: Supplementary file 1 [file membranes-12-00122-s001.zip]

Archive with 1 entries (1 files):
- membranes-1555978-supplementary.pdf
